# Supplementary material for: A Machine Learning Challenge: Detection of Cardiac Amyloidosis Based on Bi-Atrial and Right Ventricular Strain and Cardiac Function
Source: Diagnostics (Basel). 2022 Nov 4;12(11):2693. doi: 10.3390/diagnostics12112693 (PMC9689404; doi:10.3390/diagnostics12112693)
Supplement: Supplementary file 1 [file diagnostics-12-02693-s001.zip]

Archive with 1 entries (1 files):
- diagnostics-1977216-supplementary.pdf
